# Supplementary material for: Do Contemplative Practices Promote Trauma Recovery? A Narrative Review from 2018 to 2023
Source: Healthcare (Basel). 2025 Nov 7;13(22):2825. doi: 10.3390/healthcare13222825 (PMC12652857; doi:10.3390/healthcare13222825)
Supplement: Supplementary file 1 [file healthcare-13-02825-s001.zip]

Archive with 1 entries (1 files):
- healthcare-3782198-supplementary.pdf
